# Supplementary material for: Statistical Variability and Lower-Tail Performance Assessment of Tensile Properties in Flax, Jute, and Carbon Fiber Composite Laminates
Source: Polymers (Basel). 2026 Jul 16;18(14):1746. doi: 10.3390/polym18141746 (PMC13416983; doi:10.3390/polym18141746)
Supplement: Supplementary file 1 [file polymers-18-01746-s001.zip]

Archive with 1 entries (1 files):
- polymers-4413615-supplementary.pdf
